# Supplementary material for: Introducing Telemedicine in Italy: Citizens’ Awareness of a New Healthcare Resource
Source: Healthcare (Basel). 2023 Jul 28;11(15):2157. doi: 10.3390/healthcare11152157 (PMC10419285; doi:10.3390/healthcare11152157)
Supplement: Supplementary file 1 [file healthcare-11-02157-s001.zip]

Archive with 1 entries (1 files):
- healthcare-2480999-supplementary.pdf
